# Supplementary material for: Study on the Shear Behaviour and Fracture Characteristic of Graphene Kirigami Membranes via Molecular Dynamics Simulation
Source: Membranes (Basel). 2022 Sep 14;12(9):886. doi: 10.3390/membranes12090886 (PMC9501511; doi:10.3390/membranes12090886)
Supplement: Supplementary file 1 [file membranes-12-00886-s001.zip]

Archive with 1 entries (1 files):
- membranes-1920695-supplementary.in
