# Supplementary material for: Study on the Shear Behaviour and Fracture Characteristic of Graphene Kirigami Membranes via Molecular Dynamics Simulation
Source: Membranes (Basel). 2022 Sep 14;12(9):886. doi: 10.3390/membranes12090886 (PMC9501511; doi:10.3390/membranes12090886)
Supplement: Supplementary file 1 [file membranes-12-00886-s001.zip › membranes-1920695-supplementary.in]

############
# GK shear #
############
echo                screen
boundary            f p f
units		        metal
atom_style	        atomic
read_data	        20220823_GK_ZZ_1_1.data


########################
# Neighborlist setting #
########################
neighbor	    4.0           bin
neigh_modify	delay         0     every  1 check yes


#################
# Group setting #
#################
group           carbon    type      1
group           hydrogen  type      2

# Left edge
variable        left_edge_1         equal                   bound(all,xmin)-0.1
variable        left_edge_2         equal                   bound(all,xmin)+0.1
region          LE_                 prism                   ${left_edge_1}   ${left_edge_2}       INF     INF      INF   INF    0.000000000     0.000000000     0.000000000 units box
group           left_edge           region                  LE_
								    																	    
# Right edge
variable        right_edge_1        equal                   bound(all,xmax)-0.1
variable        right_edge_2        equal                   bound(all,xmax)+0.1
region          RE_                 prism                   ${right_edge_1}  ${right_edge_2}      INF     INF      INF   INF    0.000000000     0.000000000     0.000000000 units box
group           right_edge          region                  RE_

group           edge                union                   left_edge        right_edge

# Research
group           research            subtract                all              edge


###########################
# Force field setup: rebo #
###########################
pair_style	    rebo
pair_coeff	    * * CH.rebo C H


############
# Variable #
############1.602 176 634 x 10-19
variable        di                  equal  500
variable        temperature         equal  300.0
variable        tdamp               equal  0.1     # timestep = 0.001 fs
variable        ly0                 equal  yhi-ylo
variable        f_l_x               equal  fcm(left_edge,x)*1.602176634*10/${ly0}
variable        f_l_y               equal  fcm(left_edge,y)*1.602176634*10/${ly0}
variable        f_l_z               equal  fcm(left_edge,z)*1.602176634*10/${ly0}
variable        f_r_x               equal  fcm(right_edge,x)*1.602176634*10/${ly0}
variable        f_r_y               equal  fcm(right_edge,y)*1.602176634*10/${ly0}
variable        f_r_z               equal  fcm(right_edge,z)*1.602176634*10/${ly0}
variable        shearing_rate       equal  0.05 # units: Angstroms/picosecond, 5 m/s
variable        deformation         equal  ${shearing_rate}*dt*step/${ly0}


###################
# Compute options #
###################
compute         researchtemp  research    temp
compute         perpe         all         pe/atom


##############
# Relaxation #
##############
reset_timestep  0
thermo          100

velocity 	    research     create       ${temperature} 5287287 mom yes rot yes dist gaussian temp researchtemp

fix             0 research   nve
fix             1 research   temp/rescale 1 ${temperature}  ${temperature} 0.05 1.0
fix             2 left_edge  move         linear   0.0000   0.0000   0.0000         units box
fix             3 right_edge move         linear   0.0000   0.0000   0.0000         units box

# Thermo output
thermo_style	custom step temp c_researchtemp pe ke enthalpy evdwl epair v_f_l_x v_f_l_y v_f_l_z v_f_r_x v_f_r_y v_f_r_z v_deformation v_ly0
thermo          100

velocity 	    research     create       ${temperature} 5287287 mom yes rot yes dist gaussian temp researchtemp
timestep        0.00000001
run             1000

velocity 	    research     create       ${temperature} 5287287 mom yes rot yes dist gaussian temp researchtemp
timestep        0.0000001
run             1000

velocity 	    research     create       ${temperature} 5287287 mom yes rot yes dist gaussian temp researchtemp
timestep        0.0000005
run             1000

velocity 	    research     create       ${temperature} 5287287 mom yes rot yes dist gaussian temp researchtemp
timestep        0.00001
run             1000

velocity 	    research     create       ${temperature} 5287287 mom yes rot yes dist gaussian temp researchtemp
timestep        0.00005
run             1000

velocity 	    research     create       ${temperature} 5287287 mom yes rot yes dist gaussian temp researchtemp
timestep        0.0001
run             1000

velocity 	    research     create       ${temperature} 5287287 mom yes rot yes dist gaussian temp researchtemp
timestep        0.001 # units: ps
run             5000

unfix           0
unfix           1
unfix           2
unfix           3


##############
# Relaxation #
##############
reset_timestep  0
thermo          100

timestep        0.001 # units: ps

# 1000 ps NVT , 1 ns
fix             1 research   nvt          temp     ${temperature}    ${temperature} ${tdamp}
fix             2 left_edge  move         linear   0.0000   0.0000   0.0000         units box
fix             3 right_edge move         linear   0.0000   0.0000   0.0000         units box # shearing velocity 0 m/s

run             1000000

unfix           1
unfix           2
unfix           3


############
# Shearing #
############
reset_timestep  0
thermo          10
dump            1            all          atom     ${di}  all_nvt.lammpstrj
dump            2            all          custom   ${di}  all.lammpstrj id type xu yu zu c_perpe 

timestep        0.001 # units: ps

fix             1 research   nvt          temp     ${temperature}    ${temperature} ${tdamp}
fix             2 left_edge  move         linear   0.0000   0.0000                  0.0000         units box
fix             3 right_edge move         linear   0.0000   ${shearing_rate}        0.0000         units box # shearing velocity 5 m/s

run             500000

unfix           1
unfix           2
unfix           3

undump          1
undump          2
